# Supplementary material for: Use of an In Vitro Skin Parallel Artificial Membrane Assay (Skin-PAMPA) as a Screening Tool to Compare Transdermal Permeability of Model Compound 4-Phenylethyl-Resorcinol Dissolved in Different Solvents
Source: Pharmaceutics. 2021 Oct 21;13(11):1758. doi: 10.3390/pharmaceutics13111758 (PMC8625559; doi:10.3390/pharmaceutics13111758)
Supplement: Supplementary file 1 [file pharmaceutics-13-01758-s001.zip]

Archive with 1 entries (1 files):
- pharmaceutics-1391803-supplementary.pdf
